# Supplementary material for: Source identification of infectious diseases in networks via label ranking
Source: PLoS One. 2021 Jan 14;16(1):e0245344. doi: 10.1371/journal.pone.0245344 (PMC7808631; doi:10.1371/journal.pone.0245344)
Supplement: S1 File — (ZIP) [file pone.0245344.s002.zip]

Archive with 139 entries (126 files):
- source code and data/
- source code and data/instructions to run.txt
- __MACOSX/
- __MACOSX/source code and data/
- __MACOSX/source code and data/._instructions to run.txt
- source code and data/.DS_Store
- __MACOSX/source code and data/._.DS_Store
- source code and data/code and data/
- source code and data/code and data/unbiasedWeightedBetweeness.py
- __MACOSX/source code and data/code and data/
- __MACOSX/source code and data/code and data/._unbiasedWeightedBetweeness.py
- source code and data/code and data/labelPropagationSourceDetection.py
- __MACOSX/source code and data/code and data/._labelPropagationSourceDetection.py
- source code and data/code and data/gml2network.py
- __MACOSX/source code and data/code and data/._gml2network.py
- source code and data/code and data/sourceDetect.py
- __MACOSX/source code and data/code and data/._sourceDetect.py
- source code and data/code and data/unbiasedBetweeness.py
- __MACOSX/source code and data/code and data/._unbiasedBetweeness.py
- source code and data/code and data/multiSourceTest.py
- __MACOSX/source code and data/code and data/._multiSourceTest.py
- source code and data/code and data/LabelRanking.py
- __MACOSX/source code and data/code and data/._LabelRanking.py
- source code and data/code and data/rumorCenter.py
- __MACOSX/source code and data/code and data/._rumorCenter.py
- source code and data/code and data/directMonteCarlo.py
- __MACOSX/source code and data/code and data/._directMonteCarlo.py
- source code and data/code and data/infectionGraph.py
- __MACOSX/source code and data/code and data/._infectionGraph.py
- source code and data/code and data/JordanCenter.py
- __MACOSX/source code and data/code and data/._JordanCenter.py
- source code and data/code and data/labelPropagationWeightedSourceDetection.py
- __MACOSX/source code and data/code and data/._labelPropagationWeightedSourceDetection.py
- source code and data/code and data/__pycache__/
- source code and data/code and data/__pycache__/advancedUnbiasedBetweeness.cpython-36.pyc
- __MACOSX/source code and data/code and data/__pycache__/
- __MACOSX/source code and data/code and data/__pycache__/._advancedUnbiasedBetweeness.cpython-36.pyc
- source code and data/code and data/__pycache__/labelPropagationSourceDetection.cpython-36.pyc
- __MACOSX/source code and data/code and data/__pycache__/._labelPropagationSourceDetection.cpython-36.pyc
- source code and data/code and data/__pycache__/LabelRanking.cpython-36.pyc
- __MACOSX/source code and data/code and data/__pycache__/._LabelRanking.cpython-36.pyc
- source code and data/code and data/__pycache__/rumorCenterPotential.cpython-36.pyc
- __MACOSX/source code and data/code and data/__pycache__/._rumorCenterPotential.cpython-36.pyc
- source code and data/code and data/__pycache__/MultipleSourcesDetectEvaluate.cpython-36.pyc
- __MACOSX/source code and data/code and data/__pycache__/._MultipleSourcesDetectEvaluate.cpython-36.pyc
- source code and data/code and data/__pycache__/ensembleDetection.cpython-36.pyc
- __MACOSX/source code and data/code and data/__pycache__/._ensembleDetection.cpython-36.pyc
- source code and data/code and data/__pycache__/JordanCenter.cpython-36.pyc
- __MACOSX/source code and data/code and data/__pycache__/._JordanCenter.cpython-36.pyc
- source code and data/code and data/__pycache__/singleNetSleuth.cpython-36.pyc
- __MACOSX/source code and data/code and data/__pycache__/._singleNetSleuth.cpython-36.pyc
- source code and data/code and data/__pycache__/LabelPropagationMultiSourceDetection.cpython-36.pyc
- __MACOSX/source code and data/code and data/__pycache__/._LabelPropagationMultiSourceDetection.cpython-36.pyc
- source code and data/code and data/__pycache__/labelPropagationWeightedSourceDetection.cpython-36.pyc
- __MACOSX/source code and data/code and data/__pycache__/._labelPropagationWeightedSourceDetection.cpython-36.pyc
- source code and data/code and data/__pycache__/gml2network.cpython-36.pyc
- __MACOSX/source code and data/code and data/__pycache__/._gml2network.cpython-36.pyc
- source code and data/code and data/__pycache__/rumorCenter.cpython-36.pyc
- __MACOSX/source code and data/code and data/__pycache__/._rumorCenter.cpython-36.pyc
- source code and data/code and data/__pycache__/singleSourceDetectEvaluate.cpython-36.pyc
- __MACOSX/source code and data/code and data/__pycache__/._singleSourceDetectEvaluate.cpython-36.pyc
- source code and data/code and data/__pycache__/graph2matrix.cpython-36.pyc
- __MACOSX/source code and data/code and data/__pycache__/._graph2matrix.cpython-36.pyc
- source code and data/code and data/__pycache__/softMarginMonteCarlo.cpython-36.pyc
- __MACOSX/source code and data/code and data/__pycache__/._softMarginMonteCarlo.cpython-36.pyc
- source code and data/code and data/__pycache__/infectionGraph.cpython-36.pyc
- __MACOSX/source code and data/code and data/__pycache__/._infectionGraph.cpython-36.pyc
- source code and data/code and data/__pycache__/unbiasedBetweenessPotential.cpython-36.pyc
- __MACOSX/source code and data/code and data/__pycache__/._unbiasedBetweenessPotential.cpython-36.pyc
- source code and data/code and data/__pycache__/directMonteCarlo.cpython-36.pyc
- __MACOSX/source code and data/code and data/__pycache__/._directMonteCarlo.cpython-36.pyc
- source code and data/code and data/__pycache__/sourceDetect.cpython-36.pyc
- __MACOSX/source code and data/code and data/__pycache__/._sourceDetect.cpython-36.pyc
- source code and data/code and data/__pycache__/dynamicalAge.cpython-36.pyc
- __MACOSX/source code and data/code and data/__pycache__/._dynamicalAge.cpython-36.pyc
- source code and data/code and data/__pycache__/LablePropagation.cpython-36.pyc
- __MACOSX/source code and data/code and data/__pycache__/._LablePropagation.cpython-36.pyc
- source code and data/code and data/__pycache__/mutiJordanCenter.cpython-36.pyc
- __MACOSX/source code and data/code and data/__pycache__/._mutiJordanCenter.cpython-36.pyc
- source code and data/code and data/__pycache__/unbiasedBetweeness.cpython-36.pyc
- __MACOSX/source code and data/code and data/__pycache__/._unbiasedBetweeness.cpython-36.pyc
- source code and data/code and data/__pycache__/unbiasedWeightedBetweeness.cpython-36.pyc
- __MACOSX/source code and data/code and data/__pycache__/._unbiasedWeightedBetweeness.cpython-36.pyc
- source code and data/code and data/singleNetSleuth.py
- __MACOSX/source code and data/code and data/._singleNetSleuth.py
- source code and data/code and data/singleSourceDetectEvaluate.py
- __MACOSX/source code and data/code and data/._singleSourceDetectEvaluate.py
- source code and data/code and data/LabelPropagationMultiSourceDetection.py
- __MACOSX/source code and data/code and data/._LabelPropagationMultiSourceDetection.py
- source code and data/code and data/mutiJordanCenter.py
- __MACOSX/source code and data/code and data/._mutiJordanCenter.py
- source code and data/code and data/Roget/
- source code and data/code and data/Roget/Roget.net
- __MACOSX/source code and data/code and data/Roget/
- __MACOSX/source code and data/code and data/Roget/._Roget.net
- source code and data/code and data/main_complete.py
- __MACOSX/source code and data/code and data/._main_complete.py
- source code and data/code and data/Franch/
- source code and data/code and data/Franch/journal.pone.0023176.PDF
- __MACOSX/source code and data/code and data/Franch/
- __MACOSX/source code and data/code and data/Franch/._journal.pone.0023176.PDF
- source code and data/code and data/Franch/ss003.GML
- __MACOSX/source code and data/code and data/Franch/._ss003.GML
- source code and data/code and data/Franch/journal.pone.0023176.s005.TXT
- __MACOSX/source code and data/code and data/Franch/._journal.pone.0023176.s005.TXT
- source code and data/code and data/Franch/ss004.GML
- __MACOSX/source code and data/code and data/Franch/._ss004.GML
- source code and data/code and data/Franch/s004.GML
- __MACOSX/source code and data/code and data/Franch/._s004.GML
- source code and data/code and data/Franch/s003.GML
- __MACOSX/source code and data/code and data/Franch/._s003.GML
- source code and data/code and data/football.gml
- __MACOSX/source code and data/code and data/._football.gml
- source code and data/code and data/dynamicalAge.py
- __MACOSX/source code and data/code and data/._dynamicalAge.py
- source code and data/code and data/expandedGraph.py
- __MACOSX/source code and data/code and data/._expandedGraph.py
- source code and data/code and data/graph2matrix.py
- __MACOSX/source code and data/code and data/._graph2matrix.py
- source code and data/code and data/LablePropagation.py
- __MACOSX/source code and data/code and data/._LablePropagation.py
- source code and data/code and data/main_snapshot.py
- __MACOSX/source code and data/code and data/._main_snapshot.py
- source code and data/code and data/MultipleSourcesDetectEvaluate.py
- __MACOSX/source code and data/code and data/._MultipleSourcesDetectEvaluate.py
- source code and data/code and data/advancedUnbiasedBetweeness.py
- __MACOSX/source code and data/code and data/._advancedUnbiasedBetweeness.py
- source code and data/code and data/.idea/
- source code and data/code and data/.idea/τ╜æτ╗£.iml
- __MACOSX/source code and data/code and data/.idea/
- __MACOSX/source code and data/code and data/.idea/._τ╜æτ╗£.iml
- source code and data/code and data/.idea/workspace.xml
- __MACOSX/source code and data/code and data/.idea/._workspace.xml
- source code and data/code and data/.idea/modules.xml
- __MACOSX/source code and data/code and data/.idea/._modules.xml
- source code and data/code and data/.idea/misc.xml
- __MACOSX/source code and data/code and data/.idea/._misc.xml
- source code and data/code and data/softMarginMonteCarlo.py
- __MACOSX/source code and data/code and data/._softMarginMonteCarlo.py
