# Supplementary material for: Source identification of infectious diseases in networks via label ranking
Source: PLoS One. 2021 Jan 14;16(1):e0245344. doi: 10.1371/journal.pone.0245344 (PMC7808631; doi:10.1371/journal.pone.0245344)
Supplement: S1 File — (ZIP) [file pone.0245344.s002.zip › source code and data/instructions to run.txt]

For source identification with complete observation, run
python main_complete.py

For source identification with snapshot, run
python main_snapshot.py

Datasets include football.gml, \Franch, \Roget
