# Supplementary material for: Source identification of infectious diseases in networks via label ranking
Source: PLoS One. 2021 Jan 14;16(1):e0245344. doi: 10.1371/journal.pone.0245344 (PMC7808631; doi:10.1371/journal.pone.0245344)
Supplement: S1 File — (ZIP) [file pone.0245344.s002.zip › source code and data/code and data/unbiasedWeightedBetweeness.py]

import networkx as nx
from queue import Queue

def unbiasedWeightedBetweeness(IG, r):
    WB = dict.fromkeys(IG, 0.0)
    for s in IG.nodes():
        pred = {w: [] for w in IG.nodes()}
        dist = dict.fromkeys(IG, None)
        sigma = dict.fromkeys(IG, 0.0)
        dist[s] = 0
        sigma[s] = 1
        Q = Queue()
        Q.put(s)
        S = []
        while not Q.empty():
            v = Q.get()
            S.append(v)
            for w in IG.neighbors(v):
                if dist[w] == None:
                    dist[w] = dist[v] + 600 / IG.get_edge_data(w, v)['weight']
                    Q.put(w)
                if dist[w] == dist[v] + 600 / IG.get_edge_data(w, v)['weight']:
                    sigma[w] += sigma[v]
                    pred[w].append(v)
        delta = dict.fromkeys(IG, 0.0)
        for w in S[::-1]:
            for v in pred[w]:
                delta[v] += sigma[v] / sigma[w] * (1 + delta[w])
            if w != s:
                WB[w] += delta[w]
    for v in WB:
        WB[v] /= 2.0

    unbiasedWeightedBetweeness = {}
    for node in WB:
        '''
        strength = 0
        for n in IG.neighbors(node):
            strength += IG.get_edge_data(node, n)['weight'] / 600
        '''
        unbiasedWeightedBetweeness[node] = WB[node]
        #unbiasedWeightedBetweeness[node] = WB[node] / (IG.degree(node) ** r)

    source = max(unbiasedWeightedBetweeness, key=unbiasedWeightedBetweeness.get)

    return source
