# Supplementary material for: Source identification of infectious diseases in networks via label ranking
Source: PLoS One. 2021 Jan 14;16(1):e0245344. doi: 10.1371/journal.pone.0245344 (PMC7808631; doi:10.1371/journal.pone.0245344)
Supplement: S1 File — (ZIP) [file pone.0245344.s002.zip › source code and data/code and data/labelPropagationSourceDetection.py]

import graph2matrix as g2m
import numpy as np
import random

def labelPropagationSourceDetection(G, IG, alpha):
    nodes = list(G.nodes())
    N = len(nodes)
    infNodes = list(IG.nodes())

    W, LL = g2m.graph2matrix(G, weighted=False)
    D = np.zeros((N, N))
    for i in range(0, N):
        D[i][i] = (sum(W[i])) ** (-0.5)
    S = np.dot(np.dot(D, W), D)

    DD = np.zeros((N, N))
    for i in range(0, N):
        DD[i][i] = 1 / (sum(W[i]))
    P = np.dot(DD, W)
    P = P.transpose()

    MY = np.zeros(N)
    for i in range(0, N):
        MY[i] = -1
    for infNode in infNodes:
        i = nodes.index(infNode)
        MY[i] = 1

    MY = MY.T
    f = MY

    while True:
        fnew = alpha * S.dot(f) + (1 - alpha) * MY
        if np.linalg.norm(f - fnew) < 0.0001 * N:
            break
        f = fnew

    maxf = -10000
    detectedSource = nodes[random.randint(0, len(nodes) - 1)]
    for i in range(0, N):
        if f[i] > maxf and nodes[i] in infNodes:
            maxf = f[i]
            detectedSource = nodes[i]

    return detectedSource
