# Supplementary material for: Source identification of infectious diseases in networks via label ranking
Source: PLoS One. 2021 Jan 14;16(1):e0245344. doi: 10.1371/journal.pone.0245344 (PMC7808631; doi:10.1371/journal.pone.0245344)
Supplement: S1 File — (ZIP) [file pone.0245344.s002.zip › source code and data/code and data/gml2network.py]

import networkx as nx
import os
import copy
import csv
import random
import re

def gml2network(data_name, is_one_day):
    if data_name == 'China_scau':
        if is_one_day == False:
            #scau contact network
            G_scau = nx.Graph()
            scau_dates = os.listdir('China/data_scau')
            for date in scau_dates:
                path_date = 'China/data_scau/' + date
                parts = os.listdir(path=path_date)
                for part in parts:
                    path_part = path_date + '/' + part
                    G0 = nx.read_gml(path_part)
                    G_scau = nx.compose(G_scau, G0)

            G_scau = max(nx.connected_component_subgraphs(G_scau), key=len)
            print(len(G_scau.nodes()))
            print(len(G_scau.edges()))

            return G_scau

        else:
            #scau contact network a single day
            date = '20111031'
            scau_date = 'China/data_scau/' + date
            G_scau_oneday = nx.Graph()
            parts = os.listdir(path=scau_date)
            for part in parts:
                path_part = scau_date + '/' +part
                G0 = nx.read_gml(path_part)
                G_scau_oneday = nx.compose(G_scau_oneday, G0)

            G_scau_oneday = max(nx.connected_component_subgraphs(G_scau_oneday), key=len)
            print(len(G_scau_oneday.nodes()))
            print(len(G_scau_oneday.edges()))

            return G_scau_oneday

    if data_name == 'China_ustb':
        if is_one_day == False:
            # ustb contact network
            G_ustb = nx.Graph()
            ustb_dates = os.listdir('China/data_ustb')
            for date in ustb_dates:
                path_date = 'China/data_ustb/' + date
                parts = os.listdir(path=path_date)
                for part in parts:
                    path_part = path_date + '/' + part
                    G0 = nx.read_gml(path_part)
                    G_ustb = nx.compose(G_ustb, G0)

            G_ustb = max(nx.connected_component_subgraphs(G_ustb), key=len)
            print(len(G_ustb.nodes()))
            print(len(G_ustb.edges()))

            return G_ustb

        else:
            # ustb contact network a single day
            date = '20111024'
            ustb_date = 'China/data_ustb/' + date
            G_ustb_oneday = nx.Graph()
            parts = os.listdir(path=ustb_date)
            for part in parts:
                path_part = ustb_date + '/' + part
                G0 = nx.read_gml(path_part)
                G_ustb_oneday = nx.compose(G_ustb_oneday, G0)

            G_ustb_oneday = max(nx.connected_component_subgraphs(G_ustb_oneday), key=len)
            print(len(G_ustb_oneday.nodes()))
            print(len(G_ustb_oneday.edges()))

            return G_ustb_oneday

    if data_name == 'Franch':
        G_franch = nx.Graph()
        path = 'Franch/ss003.GML'
        G_franch = nx.read_gml(path)

        G_franch = max(nx.connected_component_subgraphs(G_franch), key=len)

        times = nx.get_edge_attributes(G_franch, 'duration')

        # remove duration < 600
        minDurationThreshold = 60
        old_edges = copy.deepcopy(G_franch.edges())
        for edge in old_edges:
            if times[edge[0], edge[1]] < minDurationThreshold:
                G_franch.remove_edge(edge[0], edge[1])

        G_franch = max(nx.connected_component_subgraphs(G_franch), key=len)
        times_new = nx.get_edge_attributes(G_franch, 'duration')

        G_new = nx.Graph()
        for node in copy.deepcopy(G_franch.nodes()):
            G_new.add_node(node)
        for edge in copy.deepcopy(G_franch.edges()):
            # origin weights
            G_new.add_weighted_edges_from([(edge[0], edge[1], times_new[edge[0], edge[1]])])
            # uniform weights
            #G_new.add_weighted_edges_from([(edge[0], edge[1], random.randint(600, 60000))])
            # Gaussian weights
            #G_new.add_weighted_edges_from([(edge[0], edge[1], max([random.gauss(3000, 1000), 1]))])

        print(len(G_new.nodes()))
        print(len(G_new.edges()))
        return G_new

    if data_name == 'Brazil':
        G_brazil = nx.Graph()
        path = 'Brazil/brazil sexual dataset.csv'
        with open(path) as f:
            reader = csv.reader(f)
            for contact in list(reader):
                s = contact[0].split(';')
                G_brazil.add_nodes_from([s[0], s[1]])
                G_brazil.add_edge(s[0], s[1])

        G_brazil = max(nx.connected_component_subgraphs(G_brazil), key=len)

        print(len(G_brazil.nodes()))
        print(len(G_brazil.edges()))
        return G_brazil

    if data_name == 'Facebook':
        G_facebook = nx.Graph()
        all_edge = []
        path = 'facebook'
        for fpathe, dirs, fs in os.walk(path):
            for f in fs:
                filename = os.path.join(fpathe, f)
                if filename.endswith('edges'):
                    all_edge.append(filename)

        egos = []

        for edge_path in all_edge:
            pre = edge_path.split(".")
            ego = pre[0].split("\\")
            ego = int(ego[1])
            egos.append(ego)
            f1 = open(edge_path)
            lines = f1.readlines()
            for line in lines:
                s = line.split(" ")
                G_facebook.add_nodes_from([int(s[0]), int(s[1])])
                G_facebook.add_edge(int(s[0]), int(s[1]))
                G_facebook.add_nodes_from([ego])
                G_facebook.add_edge(ego, int(s[0]))
                G_facebook.add_edge(ego, int(s[1]))

            f1.close()

            f2 = open(pre[0] + ".circles")
            lines = f2.readlines()
            for line in lines:
                s = line.split("\t")
                for i in range(1, len(s)):
                    node = int(s[i])
                    G_facebook.add_nodes_from([node])
                    G_facebook.add_edge(ego, node)

            f2.close()

        nodes = list(G_facebook.nodes())

        for i in range(0, 4039):
            if i not in nodes:
                dis = 10000
                chose_ego = -1
                for j in range(0, len(egos)):
                    if abs(i - egos[j]) < dis:
                        dis = abs(i - egos[j])
                        chose_ego = egos[j]
                G_facebook.add_nodes_from([i])
                G_facebook.add_edge(chose_ego, i)

        component = max(nx.connected_components(G_facebook), key=len)
        G_facebook = G_facebook.subgraph(component).copy()
        
        print(len(G_facebook.nodes()))
        print(len(G_facebook.edges()))
        return G_facebook

    if data_name == "Roget":
        G_roget = nx.DiGraph()
        f = open('Roget/Roget.net')
        lines = f.readlines()
        for line in lines:
            s = line.split(" ")
            s0 = s[0]
            G_roget.add_nodes_from([int(s0)])
            for i in range(1, len(s)):
                G_roget.add_nodes_from([int(s[i])])
                G_roget.add_edge(int(s0), int(s[i]))
        G_roget = G_roget.to_undirected()
        component = max(nx.connected_components(G_roget), key=len)
        G_roget = G_roget.subgraph(component).copy()
        print(len(G_roget.nodes()))
        print(len(G_roget.edges()))
        return G_roget

    if data_name == "AirControl":
        G_airport = nx.Graph()
        f = open("AirControl/out.maayan-faa")
        lines = f.readlines()
        for line in lines:
            s = line.split(" ")
            print(s)
            #s = list(filter(None, line.split(" ")))
            G_airport.add_nodes_from([int(s[0]), int(s[1])])
            G_airport.add_edge(int(s[0]), int(s[1]))

        component = max(nx.connected_components(G_airport), key=len)
        G_airport = G_airport.subgraph(component).copy()
        print(len(G_airport.nodes()))
        print(len(G_airport.edges()))
        return G_airport

    if data_name == "Airport":
        G_airport = nx.Graph()
        f = open("usairport/out.opsahl-usairport")
        lines = f.readlines()
        for line in lines:
            s = line.split()
            #print(s)
            #s = list(filter(None, line.split(" ")))
            G_airport.add_nodes_from([int(s[0]), int(s[1])])
            G_airport.add_edge(int(s[0]), int(s[1]))

        component = max(nx.connected_components(G_airport), key=len)
        G_airport = G_airport.subgraph(component).copy()

        print(len(G_airport.nodes()))
        print(len(G_airport.edges()))
        return G_airport
