# Supplementary material for: Source identification of infectious diseases in networks via label ranking
Source: PLoS One. 2021 Jan 14;16(1):e0245344. doi: 10.1371/journal.pone.0245344 (PMC7808631; doi:10.1371/journal.pone.0245344)
Supplement: S1 File — (ZIP) [file pone.0245344.s002.zip › source code and data/code and data/sourceDetect.py]

import networkx as nx
import unbiasedBetweeness as UB
import unbiasedWeightedBetweeness as UWB
import dynamicalAge as DA
import singleNetSleuth as SNS
import directMonteCarlo as DMC
import softMarginMonteCarlo as SMMC
import rumorCenter as RC
import JordanCenter as JC
import LablePropagation as LP
import labelPropagationSourceDetection as LPSD
import LabelPropagationMultiSourceDetection as LPMSD
import labelPropagationWeightedSourceDetection as LPWSD

def sourceDetect(IG, model, algorithm, time, sourceNum, G, params):
    source = list(IG.nodes())[0]
    if sourceNum == 1:
        if model == 'SI':
            if algorithm == 'UB':
                source = UB.unbiasedBetweeness(IG, r=0.85)
            elif algorithm == 'UWB':
                source = UWB.unbiasedWeightedBetweeness(IG, r=0.85)
            elif algorithm == 'DA':
                source = DA.dynamicalAge(IG, weighted=False)
            elif algorithm == 'SNS':
                source = SNS.singleNetSleuth(IG)
            elif algorithm == 'RC':
                source = RC.rumorCenter(IG)
            elif algorithm == 'DMC':
                source = DMC.directMonteCarlo(G, IG, N=100, T=time, model=model, params=params)
            elif algorithm == 'SMMC':
                source = SMMC.softMarginMonteCarlo(G, IG, N=50, T=time, faiB=0.5, model=model, params=params, weighted=True)
            elif algorithm == 'LPSD':
                source = LPSD.labelPropagationSourceDetection(G, IG, alpha=0.5)
            elif algorithm == 'LPWSD':
                source = LPWSD.labelPropagationWeightedSourceDetection(G, IG, alpha=0.5)


        if model == 'SIR':
            if algorithm == 'JC':
                source = JC.JordanCenter(G, IG)

    else:
        if model == 'SI':
            if algorithm == 'UB':
                source = UB.unbiasedBetweeness(IG, r=0.85)
            if algorithm == 'LP':
                source = LP.LablePropagation(G, IG, alpha=0.5, iters=5)
            if algorithm == 'LPMSD':
                source = LPMSD.labelPropagationMultiSourceDetection(G, IG, sourceNum, alpha=0.5)

    return source
