# Supplementary material for: Source identification of infectious diseases in networks via label ranking
Source: PLoS One. 2021 Jan 14;16(1):e0245344. doi: 10.1371/journal.pone.0245344 (PMC7808631; doi:10.1371/journal.pone.0245344)
Supplement: S1 File — (ZIP) [file pone.0245344.s002.zip › source code and data/code and data/unbiasedBetweeness.py]

import networkx as nx

def unbiasedBetweeness(IG, r):
    betweenness = nx.betweenness_centrality(IG)
    unbiasedBetweeness = {}
    for node in betweenness:
        unbiasedBetweeness[node] = betweenness[node] / ((IG.degree(node)) ** r)

    source = max(unbiasedBetweeness, key=unbiasedBetweeness.get)

    return source
