# Supplementary material for: Source identification of infectious diseases in networks via label ranking
Source: PLoS One. 2021 Jan 14;16(1):e0245344. doi: 10.1371/journal.pone.0245344 (PMC7808631; doi:10.1371/journal.pone.0245344)
Supplement: S1 File — (ZIP) [file pone.0245344.s002.zip › source code and data/code and data/multiSourceTest.py]

import networkx as nx
import random
import infectionGraph as ig
import LabelPropagationMultiSourceDetection as lpmsd
import advancedUnbiasedBetweeness as aub
import mutiJordanCenter as mjc

G = nx.random_graphs.barabasi_albert_graph(200, 6)
model = 'SI'
params = [0.3, 0.2]
runtime = 100

nodes = list(G.nodes())

groundTruths = []
detected = []

actNum = 0
expNum = 10

while actNum < expNum:
    tmp = nodes
    random.shuffle(tmp)
    source = tmp[0:3]
    IG, _ = ig.infectionGraph(G, source, model, params, runtime, len(G.nodes()) * 0.5, weighted=False)

    if len(IG.nodes()) > 10:
        groundTruths.append(source)
        print(source)
        sourceD1 = lpmsd.labelPropagationMultiSourceDetection(G, IG, 3, 0.5)
        print(sourceD1)
        sourceD2 = aub.advancedUnbiasedBetweeness(G, IG, 1.1, 10, 0.85)
        print(sourceD2)
        sourceD3 = mjc.multiJordanCenter(G, IG, 10, 3)
        print(sourceD3)
        actNum += 1
