# Supplementary material for: Source identification of infectious diseases in networks via label ranking
Source: PLoS One. 2021 Jan 14;16(1):e0245344. doi: 10.1371/journal.pone.0245344 (PMC7808631; doi:10.1371/journal.pone.0245344)
Supplement: S1 File — (ZIP) [file pone.0245344.s002.zip › source code and data/code and data/rumorCenter.py]

import networkx as nx
import math
from random import shuffle

def rumorCenter(IG):
    nodes = list(IG.nodes())
    shuffle(nodes)
    rumorCentrality = []
    N = len(nodes)

    for sourceNode in nodes:
        t = {}
        p = {}
        leaves = []
        bfsTree = nx.bfs_tree(IG, sourceNode, False)
        for node in nodes:
            if len(findChildren(bfsTree, node)) == 0:
                leaves.append(node)

        while not allChildrenHasKey(bfsTree, sourceNode, p):
            for u in nodes:
                if u in leaves:
                    t[u] = 1
                    p[u] = 1
                elif u != sourceNode:
                    if allChildrenHasKey(bfsTree, u, p):
                        childrenU = findChildren(bfsTree, u)
                        tempT = 0
                        tempP = 1
                        for childU in childrenU:
                            tempT = tempT + t[childU]
                            tempP = tempP * p[childU]
                        t[u] = tempT + 1
                        p[u] = t[u] * tempP

        childrenS = findChildren(bfsTree, sourceNode)
        r = 1
        for childS in childrenS:
            r = r / p[childS]
        '''
        factorial = 1
        for i in range(1, N + 1):
            factorial = factorial * i
        r = r * factorial / N
        '''
        r = r / N

        rumorCentrality.append(r)

    return nodes[rumorCentrality.index(max(rumorCentrality))]


def findFather(tree, node):
    if len(tree.in_edges(node)):
        inEdge = tree.in_edges(node)[0]
        father = inEdge[0]
        return father
    else:
        return 0


def findChildren(tree, node):
    if len(tree.out_edges(node)):
        outEdges = list(tree.out_edges(node))
        children = []
        for outEdge in outEdges:
            children.append(outEdge[1])
        return children
    else:
        return []


def allChildrenHasKey(tree, node, dict):
    children = findChildren(tree, node)
    if len(children) == 0:
        return True
    else:
        for child in children:
            if child not in dict.keys():
                return False

        return True
