# Supplementary material for: Source identification of infectious diseases in networks via label ranking
Source: PLoS One. 2021 Jan 14;16(1):e0245344. doi: 10.1371/journal.pone.0245344 (PMC7808631; doi:10.1371/journal.pone.0245344)
Supplement: S1 File — (ZIP) [file pone.0245344.s002.zip › source code and data/code and data/directMonteCarlo.py]

import networkx as nx
import random
import copy

def directMonteCarlo(G, IG, N, T, model, params):
    infNodes = list(IG.nodes())
    pNodes = []
    if model == 'SI':
        lamda = params[0]
        for node in infNodes:
            simInfNodes = []
            potentialSource = node
            simInfNodes.append(potentialSource)
            accNum = 0
            for i in range(0, N):
                breakFlag = False
                for t in range(0, T):
                    temp_sin = copy.deepcopy(simInfNodes)
                    for infNode in simInfNodes:
                        for infNB in nx.all_neighbors(G, infNode):
                            rn = random.random()
                            if rn < lamda and infNB not in simInfNodes:
                                if infNB not in infNodes:
                                    breakFlag = True
                                    break
                                else:
                                    temp_sin.append(infNB)

                        if breakFlag:
                            break
                    if breakFlag:
                        break

                    simInfNodes = copy.deepcopy(temp_sin)

                if set(simInfNodes) == set(infNodes):
                    accNum += 1

            pNodes.append(accNum / N)

    source = infNodes[pNodes.index(max(pNodes))]
    return source
