# Supplementary material for: Source identification of infectious diseases in networks via label ranking
Source: PLoS One. 2021 Jan 14;16(1):e0245344. doi: 10.1371/journal.pone.0245344 (PMC7808631; doi:10.1371/journal.pone.0245344)
Supplement: S1 File — (ZIP) [file pone.0245344.s002.zip › source code and data/code and data/infectionGraph.py]

import networkx as nx
import random
import copy

# model SI --> param lamda
# model SIR --> param lamda, mu
# single source
def infectionGraph(G, source, model, params, runtime, threshold, weighted):
    IG = nx.Graph()
    IG.add_nodes_from(source)

    t = runtime

    if not weighted:
        if model == 'SI':
            lamda = params[0]

            for i in range(0, runtime):
                tempIG = copy.deepcopy(IG)
                for infNode in IG.nodes():
                    for infNB in nx.all_neighbors(G, infNode):
                        rn = random.random()
                        if rn < lamda and infNB not in IG.nodes():
                            tempIG.add_node(infNB)

                IG = copy.deepcopy(tempIG)
                if len(IG.nodes()) > threshold:
                    t = i + 1
                    break

            infNodes = list(IG.nodes())
            for edge in list(G.edges()):
                if edge[0] in infNodes and edge[1] in infNodes:
                    IG.add_edge(edge[0], edge[1])


        elif model == 'SIR':
            lamda = params[0]
            mu = params[1]

            for i in range(0, runtime):
                tempIG = copy.deepcopy(IG)

                for infNode in IG.nodes():
                    for infNB in nx.all_neighbors(G, infNode):
                        rn = random.random()
                        if rn < lamda and infNB not in IG.nodes():
                            tempIG.add_node(infNB)

                    nr = random.random()
                    if nr < mu:
                        tempIG.remove_node(infNode)

                IG = copy.deepcopy(tempIG)
                if len(IG.nodes()) > threshold:
                    t = i + 1
                    break

            infNodes = list(IG.nodes())
            for edge in list(G.edges()):
                if edge[0] in infNodes and edge[1] in infNodes:
                    IG.add_edge(edge[0], edge[1])

    else:
        edges = copy.deepcopy(G.edges())
        totalDuration = 0
        for edge in edges:
            totalDuration = totalDuration + G.get_edge_data(edge[0], edge[1])['weight']
        averageDuration = totalDuration / (len(edges))

        if model == 'SI':
            lamda = params[0]

            for i in range(0, runtime):
                tempIG = copy.deepcopy(IG)
                for infNode in IG.nodes():
                    for infNB in nx.all_neighbors(G, infNode):
                        rn = random.random()
                        duration = G.get_edge_data(infNode, infNB)['weight']
                        if rn < (lamda * duration / averageDuration) and infNB not in IG.nodes():
                            tempIG.add_node(infNB)

                IG = copy.deepcopy(tempIG)
                if len(IG.nodes()) > threshold:
                    t = i + 1
                    break

            infNodes = list(IG.nodes())
            for edge in list(G.edges()):
                if edge[0] in infNodes and edge[1] in infNodes:
                    IG.add_weighted_edges_from([(edge[0], edge[1], G.get_edge_data(edge[0], edge[1])['weight'])])

        elif model == 'SIR':
            lamda = params[0]
            mu = params[1]

            for i in range(0, runtime):
                tempIG = copy.deepcopy(IG)

                for infNode in IG.nodes():
                    for infNB in nx.all_neighbors(G, infNode):
                        rn = random.random()
                        duration = G.get_edge_data(infNode, infNB)['weight']
                        if rn < (lamda * duration / averageDuration) and infNB not in IG.nodes():
                            tempIG.add_node(infNB)

                    nr = random.random()
                    if nr < mu:
                        tempIG.remove_node(infNode)

                IG = copy.deepcopy(tempIG)
                if len(IG.nodes()) > threshold:
                    t = i + 1
                    break

            infNodes = list(IG.nodes())
            for edge in list(G.edges()):
                if edge[0] in infNodes and edge[1] in infNodes:
                    IG.add_weighted_edges_from([(edge[0], edge[1], G.get_edge_data(edge[0], edge[1])['weight'])])

    return IG, t
