# Supplementary material for: Source identification of infectious diseases in networks via label ranking
Source: PLoS One. 2021 Jan 14;16(1):e0245344. doi: 10.1371/journal.pone.0245344 (PMC7808631; doi:10.1371/journal.pone.0245344)
Supplement: S1 File — (ZIP) [file pone.0245344.s002.zip › source code and data/code and data/JordanCenter.py]

import networkx as nx
import copy

def JordanCenter(G, IG):
    mes = {}
    tall = {}

    infNodes = list(IG.nodes())
    N = len(infNodes)

    nodes = list(G.nodes())
    for node in nodes:
        mes[node] = []
        tall[node] = 0

    for node in infNodes:
        for infNeighbour in nx.all_neighbors(G, node):
            mes[infNeighbour].append(node)

    STOP = 0
    t = 1

    while t >= 1 and STOP == 0:
        addMes = {}
        for node in nodes:
            addMes[node] = []

        for node in nodes:
            for neighbour in nx.all_neighbors(G, node):
                addMes[neighbour] = list(set(addMes[neighbour] + mes[node]))

        for node in nodes:
            newMesNum = len(list(set(mes[node] + addMes[node]))) - len(mes[node])
            mes[node] = list(set(mes[node] + addMes[node]))

            tall[node] = tall[node] + t * newMesNum
            if len(mes[node]) == N:
                STOP = 1

        t = t + 1

    allNnodes = []
    allT = []
    for node in nodes:
        if len(mes[node]) == N:
            allNnodes.append(node)
            allT.append(tall[node])

    print(allNnodes)
    print(allT)

    return allNnodes[allT.index(max(allT))]
