# Supplementary material for: Source identification of infectious diseases in networks via label ranking
Source: PLoS One. 2021 Jan 14;16(1):e0245344. doi: 10.1371/journal.pone.0245344 (PMC7808631; doi:10.1371/journal.pone.0245344)
Supplement: S1 File — (ZIP) [file pone.0245344.s002.zip › source code and data/code and data/labelPropagationWeightedSourceDetection.py]

import graph2matrix as g2m
import numpy as np
import random

def labelPropagationWeightedSourceDetection(G, IG, alpha):
    nodes = list(G.nodes())
    N = len(nodes)
    infNodes = list(IG.nodes())

    W, LL = g2m.graph2matrix(G, weighted=True)
    D = np.zeros((N, N))
    P = np.zeros((N, N))
    for i in range(0, N):
        D[i][i] = (sum(W[i])) ** (-0.5)
    for i in range(0, N):
        if nodes[i] in infNodes:
            rowSum = sum(W[i])
            for j in range(0, N):
                P[i][j] = W[i][j] / rowSum
        else:
            rowSum = 0
            for j in range(0, N):
                if W[i][j] != 0:
                    rowSum += 1 / W[i][j]
            for j in range(0, N):
                if W[i][j] != 0:
                    P[i][j] = 1 / (W[i][j] * rowSum)
                else:
                    P[i][j] = 0

    P = np.transpose(P)
    S = np.dot(np.dot(D, W), D)

    MY = np.zeros(N)
    for i in range(0, N):
        MY[i] = -1
    for infNode in infNodes:
        i = nodes.index(infNode)
        MY[i] = 1

    MY = MY.T
    f = MY

    while True:
        fnew = alpha * P.dot(f) + (1 - alpha) * MY
        if sum(abs(f - fnew)) < 0.01:
            break
        f = fnew

    maxp = -100000
    detectedSource = nodes[random.randint(0, len(nodes) - 1)]
    for i in range(0, N):
        if f[i] > maxp:
            if nodes[i] in infNodes:
                maxp = f[i]
                detectedSource = nodes[i]

    return detectedSource
