# Supplementary material for: Source identification of infectious diseases in networks via label ranking
Source: PLoS One. 2021 Jan 14;16(1):e0245344. doi: 10.1371/journal.pone.0245344 (PMC7808631; doi:10.1371/journal.pone.0245344)
Supplement: S1 File — (ZIP) [file pone.0245344.s002.zip › source code and data/code and data/singleNetSleuth.py]

import networkx as nx
import graph2matrix as gm
import numpy as np
import random

def singleNetSleuth(IG):
    nodes = np.array(IG.nodes())

    A, L = gm.graph2matrix(IG, weighted=False)
    w, v = np.linalg.eig(L)

    v1 = v[np.where(w == np.min(w))][0]

    sources = nodes[np.where(v1 == np.max(v1))]
    source = random.choice(sources)

    return source
