# Supplementary material for: Source identification of infectious diseases in networks via label ranking
Source: PLoS One. 2021 Jan 14;16(1):e0245344. doi: 10.1371/journal.pone.0245344 (PMC7808631; doi:10.1371/journal.pone.0245344)
Supplement: S1 File — (ZIP) [file pone.0245344.s002.zip › source code and data/code and data/singleSourceDetectEvaluate.py]

import networkx as nx

def singleSourceDetectEvaluate(G, groundTruths, detectSources):
    expNum = len(groundTruths)
    singleErrorDistance = {}
    errorDistance = 0
    accNum = 0
    for i in range(0, expNum):
        if groundTruths[i] == detectSources[i]:
            accNum = accNum + 1
            if '0' in singleErrorDistance.keys():
                singleErrorDistance['0'] += 1
            else:
                singleErrorDistance['0'] = 1
        else:
            ed = nx.shortest_path_length(G, source=groundTruths[i], target=detectSources[i])
            if str(ed) in singleErrorDistance.keys():
                singleErrorDistance[str(ed)] += 1
            else:
                singleErrorDistance[str(ed)] = 1
            errorDistance = errorDistance + ed

    accuracy = accNum/expNum
    if expNum > accNum:
        avgErrorDistance = errorDistance / expNum
    else:
        avgErrorDistance = 0

    #print(singleErrorDistance)

    return accuracy, avgErrorDistance
