# Supplementary material for: Source identification of infectious diseases in networks via label ranking
Source: PLoS One. 2021 Jan 14;16(1):e0245344. doi: 10.1371/journal.pone.0245344 (PMC7808631; doi:10.1371/journal.pone.0245344)
Supplement: S1 File — (ZIP) [file pone.0245344.s002.zip › source code and data/code and data/LabelPropagationMultiSourceDetection.py]

import graph2matrix as g2m
import numpy as np
import random

def labelPropagationMultiSourceDetection(G, IG, sourceNum, alpha):
    nodes = list(G.nodes())
    N = len(nodes)
    infNodes = list(IG.nodes())

    W, LL = g2m.graph2matrix(G, weighted=False)
    D = np.zeros((N, N))
    for i in range(0, N):
        D[i][i] = (sum(W[i])) ** (-0.5)
    S = np.dot(np.dot(D, W), D)

    MY = np.zeros(N)
    for i in range(0, N):
        MY[i] = -1
    for infNode in infNodes:
        i = nodes.index(infNode)
        MY[i] = 1

    MY = MY.T
    p = MY

    while True:
        pnew = alpha * S.dot(p) + (1 - alpha) * MY
        if sum(abs(p - pnew)) < 0.001:
            break
        p = pnew

    sources = []
    sourceLabels = []

    for infNode in infNodes:
        i = nodes.index(infNode)
        wi = W[i, :]
        flag = True
        for j in range(0, N):
            if wi[j] == 1 and p[j] > p[i]:
                flag = False
                break
        if flag:
            sources.append(nodes[i])
            sourceLabels.append(p[i])
            if len(sources) > sourceNum * 1.5:
                idx = sourceLabels.index(min(sourceLabels))
                del sources[idx]
                del sourceLabels[idx]

    return sources
