# Supplementary material for: Source identification of infectious diseases in networks via label ranking
Source: PLoS One. 2021 Jan 14;16(1):e0245344. doi: 10.1371/journal.pone.0245344 (PMC7808631; doi:10.1371/journal.pone.0245344)
Supplement: S1 File — (ZIP) [file pone.0245344.s002.zip › source code and data/code and data/mutiJordanCenter.py]

import networkx as nx
import random

def multiJordanCenter(G, IG, step, k):
    VE = list(IG.nodes())
    nodes = list(G.nodes())
    N = len(nodes)
    generators = []

    getK = []
    for i in range(0, N):
        getK.append(i)
    random.shuffle(getK)
    for i in range(0, k):
        generators.append(getK[i])

    myStep = 0

    while myStep < step:
        distances = {}
        for i in range(0, N):
            tmps = []
            for j in range(0, k):
                if nodes[i] != generators[j]:
                    tmps.append(-1)
                else:
                    tmps.append(0)
            distances[nodes[i]] = tmps

        time = 0
        while True:
            time += 1
            flag = True
            for node in nodes:
                if not flag:
                    break
                for i in range(0, k):
                    if distances[node][i] == -1:
                        flag = False
                        break
            if flag:
                break
            for edge in list(G.edges()):
                a = edge[0]
                b = edge[1]
                for i in range(0, k):
                    if distances[a][i] == -1 and distances[b][i] != -1:
                        distances[a][i] = time
                    if distances[b][i] == -1 and distances[a][i] != -1:
                        distances[b][i] = time

        voronoi = []
        for i in range(0, k):
            voronoi.append([])

        for node in nodes:
            distance = distances[node]
            maxDis = max(distance)
            indexes = []
            for i in range(0, k):
                if distance[i] == maxDis:
                    indexes.append(i)
            random.shuffle(indexes)
            voronoi[indexes[0]].append(node)

        newGenerators = []
        for i in range(0, k):
            tmpG = nx.Graph()
            tmpG.add_nodes_from(voronoi[i])
            for edge in list(G.edges()):
                if edge[0] in voronoi[i] and edge[1] in voronoi[i]:
                    tmpG.add_edge(edge[0], edge[1])

            tmpIG = nx.Graph()
            for node in VE:
                if node in voronoi[i]:
                    tmpIG.add_node(node)
            IGnodes = list(tmpIG.nodes())
            for edge in list(G.edges()):
                if edge[0] in IGnodes and edge[1] in IGnodes:
                    tmpIG.add_edge(edge[0], edge[1])

            newG = JordanCenter(G, IG)
            newGenerators.append(newG)

        generators = newGenerators
        myStep += 1

    return generators


def JordanCenter(G, IG):
    mes = {}
    tall = {}

    infNodes = list(IG.nodes())
    N = len(infNodes)

    nodes = list(G.nodes())
    for node in nodes:
        mes[node] = []
        tall[node] = 0

    for node in infNodes:
        for infNeighbour in nx.all_neighbors(G, node):
            mes[infNeighbour].append(node)

    STOP = 0
    t = 1

    while t >= 1 and STOP == 0:
        addMes = {}
        for node in nodes:
            addMes[node] = []

        for node in nodes:
            for neighbour in nx.all_neighbors(G, node):
                addMes[neighbour] = list(set(addMes[neighbour] + mes[node]))

        for node in nodes:
            newMesNum = len(list(set(mes[node] + addMes[node]))) - len(mes[node])
            mes[node] = list(set(mes[node] + addMes[node]))

            tall[node] = tall[node] + t * newMesNum
            if len(mes[node]) == N:
                STOP = 1

        t = t + 1

    allNnodes = []
    allT = []
    for node in nodes:
        if len(mes[node]) == N:
            allNnodes.append(node)
            allT.append(tall[node])

    return allNnodes[allT.index(max(allT))]
