# Supplementary material for: Source identification of infectious diseases in networks via label ranking
Source: PLoS One. 2021 Jan 14;16(1):e0245344. doi: 10.1371/journal.pone.0245344 (PMC7808631; doi:10.1371/journal.pone.0245344)
Supplement: S1 File — (ZIP) [file pone.0245344.s002.zip › source code and data/code and data/main_complete.py]

import infectionGraph as ig
import sourceDetect as sd
import singleSourceDetectEvaluate as ssde
import gml2network as gn
import random
import networkx as nx
import matplotlib.pyplot as plt
import time
import numpy as np
import labelPropagationSourceDetection as lpsd

GS = []

GS.append(nx.read_gml("football.gml"))
GS.append(gn.gml2network("Franch", False))
GS.append(gn.gml2network("Roget", False))
GS.append(nx.random_graphs.erdos_renyi_graph(200, 0.06))
GS.append(nx.random_graphs.watts_strogatz_graph(200, 12, 0.3))
GS.append(nx.random_graphs.barabasi_albert_graph(200, 6))

# test
model = 'SI'
params = [0.3, 0.2]
runtime = 100

testAlgorithmNum = 4

allIGSize = 0
sourceNum = 1

for G in GS:
    nodes = list(G.nodes())
    print('————————————————————————')
    print(len(G.nodes()))
    print(len(G.edges()))

    groundTruths = []
    detectAlgorithms = []

    actNum = 0
    expNum = 1000

    times = [0, 0, 0, 0]

    for i in range(0, testAlgorithmNum):
        detectSources = []
        detectAlgorithms.append(detectSources)

    while actNum < expNum:
        source = [nodes[random.randint(0, len(G.nodes()) - 1)]]
        IG, _ = ig.infectionGraph(G, source, model, params, runtime, len(G.nodes()) * 0.3, weighted=False)
        allIGSize += len(list(IG.nodes()))

        if len(IG.nodes()) > 10:

            groundTruths.append(source[0])

            t0 = time.time()
            sourceD1 = sd.sourceDetect(IG, model, 'UB', 0, 1, G, params)
            detectAlgorithms[0].append(sourceD1)
            t1 = time.time()
            sourceD = sd.sourceDetect(IG, model, 'SNS', 0, 1, G, params)
            detectAlgorithms[1].append(sourceD)
            t2 = time.time()
            sourceD3 = sd.sourceDetect(IG, model, 'RC', 0, 1, G, params)
            detectAlgorithms[2].append(sourceD3)
            t3 = time.time()
            sourceD4 = sd.sourceDetect(IG, model, 'LPSD', 0, 1, G, params)
            detectAlgorithms[3].append(sourceD4)
            t4 = time.time()

            actNum += 1

            times[0] += t1 - t0
            times[1] += t2 - t1
            times[2] += t3 - t2
            times[3] += t4 - t3

    for i in range(0, testAlgorithmNum):
        accuracy, avgErrorDistance = ssde.singleSourceDetectEvaluate(G, groundTruths, detectAlgorithms[i])
        print('—————————————')
        print(accuracy)
        print(avgErrorDistance)
        print(times[i] / expNum)
