# Supplementary material for: Source identification of infectious diseases in networks via label ranking
Source: PLoS One. 2021 Jan 14;16(1):e0245344. doi: 10.1371/journal.pone.0245344 (PMC7808631; doi:10.1371/journal.pone.0245344)
Supplement: S1 File — (ZIP) [file pone.0245344.s002.zip › source code and data/code and data/dynamicalAge.py]

import graph2matrix as gm
import numpy as np
import copy
from random import shuffle

def dynamicalAge(IG, weighted):
    nodes = list(IG.nodes())
    shuffle(nodes)
    N = len(IG.nodes())
    A, L = gm.graph2matrix(IG, weighted)
    dynamicAges = []
    lamdam = max(np.linalg.eigvals(A)).real

    for i in range(0, N):
        Anew = copy.deepcopy(A)
        Anew = np.delete(Anew, i, axis=0)
        Anew = np.delete(Anew, i, axis=1)

        lamdanew = max(np.linalg.eigvals(Anew)).real
        dynamicAges.append((lamdam - lamdanew) / lamdam)

    source = nodes[dynamicAges.index(max(dynamicAges))]
    return source
