# Supplementary material for: Source identification of infectious diseases in networks via label ranking
Source: PLoS One. 2021 Jan 14;16(1):e0245344. doi: 10.1371/journal.pone.0245344 (PMC7808631; doi:10.1371/journal.pone.0245344)
Supplement: S1 File — (ZIP) [file pone.0245344.s002.zip › source code and data/code and data/expandedGraph.py]

import networkx as nx
import graph2matrix as g2m
import numpy as np
import infectionGraph as ig
import random
import MultipleSourcesDetectEvaluate as msde
import singleSourceDetectEvaluate as asde
import sourceDetect as sd
import gml2network as gn
import copy
import math
import time

def initAll(f, nodes, initIdx, infNodes):
    for i in initIdx:
        if nodes[i] in infNodes:
            f[i][0] = 0
            f[i][1] = 1
        else:
            f[i][0] = 1
            f[i][1] = 0

def GFHF(G, IG, initIdx, alpha):
    #stage 1
    nodes = list(G.nodes())
    N = len(nodes)
    infNodes = list(IG.nodes())

    A, _ = g2m.graph2matrix(G, weighted=False)
    Asum = A.sum(axis=1)
    P = A / Asum
    f = np.zeros((N, 2))

    initAll(f, nodes, initIdx, infNodes)
    while True:
        fnew = np.dot(P, f)
        initAll(fnew, nodes, initIdx, infNodes)
        if sum(sum(abs(f - fnew))) < 0.0001 * N:
            break
        f = fnew

    detectedInfNodes = []

    for i in range(0, N):
        if f[i][1] > f[i][0]:
            detectedInfNodes.append(nodes[i])

    D = np.zeros((N, N))
    for i in range(0, N):
        D[i][i] = (sum(A[i])) ** (-0.5)
    S = np.dot(np.dot(D, A), D)

    #phase 2 : single source detection
    MY = np.zeros(N)
    for i in range(0, N):
        MY[i] = -1
    for detectedInfNode in detectedInfNodes:
        i = nodes.index(detectedInfNode)
        MY[i] = 1

    MY = MY.T
    p = MY

    while True:
        pnew = alpha * S.dot(p) + (1 - alpha) * MY
        if sum(abs(p - pnew)) < 0.0001 * N:
            break
        p = pnew

    maxp = -10000
    detectedSource = nodes[random.randint(0, len(nodes) - 1)]
    for i in range(0, N):
        if p[i] > maxp:
            maxp = p[i]
            detectedSource = nodes[i]

    precision, recall, F1score = msde.MultipleSourcesDetectEvaluate(G, infNodes, detectedInfNodes)
    return detectedSource, F1score

def MGFHF(G, IG, initIdx, alpha):
    #stage 1

    nodes = list(G.nodes())
    N = len(nodes)
    infNodes = list(IG.nodes())

    A, LL = g2m.graph2matrix(G, weighted=False)
    Asum = A.sum(axis=1)
    P = A / Asum
    f = np.zeros((N, 2))

    initAll(f, nodes, initIdx, infNodes)
    while True:
        fnew = np.dot(P, f)
        initAll(fnew, nodes, initIdx, infNodes)
        if sum(sum(abs(f - fnew))) < 0.0001 * N:
            break
        f = fnew

    detectedInfNodes = []

    for i in range(0, N):
        if f[i][1] > f[i][0]:
            detectedInfNodes.append(nodes[i])

    D = np.zeros((N, N))
    for i in range(0, N):
        D[i][i] = (sum(A[i])) ** (-0.5)
    S = np.dot(np.dot(D, A), D)

    #phase 2 : single source detection
    MY = np.zeros(N)
    '''
    for i in range(0, N):
        if f[i][1] / (f[i][1] + f[i][0]) <= 0.45:
            MY[i] = -1
        elif f[i][1] / (f[i][1] + f[i][0]) >= 0.55:
            MY[i] = 1
        else:
            MY[i] = 0
        #MY[i] = -1 + 2 * (f[i][1] / (f[i][1] + f[i][0]))
    '''
    for i in initIdx:
        if nodes[i] in infNodes:
            MY[i] = 1
        else:
            MY[i] = -1

    MY = MY.T
    p = MY

    while True:
        pnew = alpha * S.dot(p) + (1 - alpha) * MY
        if sum(abs(p - pnew)) < 0.0001 * N:
            break
        p = pnew

    maxp = -10000
    detectedSource = nodes[random.randint(0, len(nodes) - 1)]
    for i in range(0, N):
        if p[i] > maxp:
            maxp = p[i]
            detectedSource = nodes[i]

    precision, recall, F1score = msde.MultipleSourcesDetectEvaluate(G, infNodes, detectedInfNodes)
    return detectedSource, F1score

def LLGC(G, IG, initIdx, alpha):
    # phase 1 : recover infection subgraph
    nodes = list(G.nodes())
    N = len(nodes)
    infNodes = list(IG.nodes())

    W, LL = g2m.graph2matrix(G, weighted=False)
    D = np.zeros((N, N))
    for i in range(0, N):
        D[i][i] = (sum(W[i])) ** (-0.5)
    S = np.dot(np.dot(D, W), D)

    F = np.zeros((N, 2))
    initAll(F, nodes, initIdx, infNodes)
    Y = F

    while True:
        Fnew = alpha * S.dot(F) + (1 - alpha) * Y
        if sum(sum(abs(F - Fnew))) < 0.0001 * N:
            break
        F = Fnew

    detectedInfNodes = []
    for i in range(0, N):
        if F[i][0] <= F[i][1]:
            detectedInfNodes.append(nodes[i])

    precision, recall, F1score = msde.MultipleSourcesDetectEvaluate(G, infNodes, detectedInfNodes)

    #phase 2 : single source detection
    MY = np.zeros(N)
    for i in range(0, N):
        MY[i] = -1
    for detectedInfNode in detectedInfNodes:
        i = nodes.index(detectedInfNode)
        MY[i] = 1

    MY = MY.T
    p = MY

    while True:
        pnew = alpha * S.dot(p) + (1 - alpha) * MY
        if sum(abs(p - pnew)) < 0.0001 * N:
            break
        p = pnew

    maxp = -10000
    detectedSource = nodes[random.randint(0, len(nodes) - 1)]
    for i in range(0, N):
        if p[i] > maxp:
            maxp = p[i]
            detectedSource = nodes[i]

    return detectedSource, F1score

def MLLGC(G, IG, initIdx, alpha):
    # phase 1 : recover infection subgraph
    nodes = list(G.nodes())
    N = len(nodes)
    infNodes = list(IG.nodes())

    W, LL = g2m.graph2matrix(G, weighted=False)
    D = np.zeros((N, N))
    for i in range(0, N):
        D[i][i] = (sum(W[i])) ** (-0.5)
    S = np.dot(np.dot(D, W), D)
    '''
    F = np.zeros((N, 2))
    initAll(F, nodes, initIdx, infNodes)
    Y = F

    while True:
        Fnew = alpha * S.dot(F) + (1 - alpha) * Y
        if sum(sum(abs(F - Fnew))) < 0.0001 * N:
            break
        F = Fnew

    detectedInfNodes = []
    for i in range(0, N):
        if F[i][0] <= F[i][1]:
            detectedInfNodes.append(nodes[i])

    precision, recall, F1score = msde.MultipleSourcesDetectEvaluate(G, infNodes, detectedInfNodes)
    '''

    #phase 2 : single source detection
    MY = np.zeros(N)
    '''
    for i in range(0, N):
        if F[i][1] / (F[i][1] + F[i][0]) <= 0.45:
            MY[i] = -1
        elif F[i][1] / (F[i][1] + F[i][0]) >= 0.55:
            MY[i] = 1
        else:
            MY[i] = 0
        #MY[i] = -1 + 2 * (F[i][1] / (F[i][1] + F[i][0]))
    '''
    for i in initIdx:
        if nodes[i] in infNodes:
            MY[i] = 1
        else:
            MY[i] = -1


    MY = MY.T
    p = MY

    while True:
        pnew = alpha * S.dot(p) + (1 - alpha) * MY
        if sum(abs(p - pnew)) < 0.0001 * N:
            break
        p = pnew

    maxp = -10000
    detectedSource = nodes[random.randint(0, len(nodes) - 1)]
    for i in range(0, N):
        if p[i] > maxp:
            maxp = p[i]
            detectedSource = nodes[i]

    return detectedSource

def Jaccard(a1, a2):
    x = np.dot(a1, a2)
    y = np.dot(np.ones(len(a1)) - a1, np.ones(len(a2)) - a2)
    return x / (len(a1) - y)

def MSME(G, IG, initIdx, K, T):
    nodes = list(G.nodes())
    N = len(nodes)
    infNodes = list(IG.nodes())

    W, LL = g2m.graph2matrix(G, weighted=False)
    D = np.zeros((N, N))
    for i in range(0, N):
        D[i][i] = (sum(W[i])) ** (-0.5)
    S = np.dot(np.dot(D, W), D)

    F = np.zeros((N, 2))
    initAll(F, nodes, initIdx, infNodes)
    Y = F

    while True:
        Fnew = 0.5 * S.dot(F) + (1 - 0.5) * Y
        if sum(sum(abs(F - Fnew))) < 0.0001 * N:
            break
        F = Fnew

    detectedInfNodes = []
    for i in range(0, N):
        if F[i][0] <= F[i][1]:
            detectedInfNodes.append(nodes[i])

    nodes = list(G.nodes())
    infNodes = list(IG.nodes())
    knownNodes = []
    for i in initIdx:
        knownNodes.append(nodes[i])
    r0 = np.zeros(len(knownNodes))
    for i in range(0, len(knownNodes)):
        if knownNodes[i] in infNodes:
            r0[i] = 1

    nodePs = []
    for node in detectedInfNodes:
        simInfNodes = []
        simInfNodes.append(node)
        lamda = 0.3
        Rtheta = np.zeros(len(initIdx))

        nodeP = []

        for i in range(0, K):
            for t in range(0, T):
                temp_sin = copy.deepcopy(simInfNodes)
                for infNode in simInfNodes:
                    for infNB in nx.all_neighbors(G, infNode):
                        rn = random.random()
                        if (rn < lamda and infNB not in simInfNodes):
                            temp_sin.append(infNB)
                            if infNB in knownNodes:
                                Rtheta[knownNodes.index(infNB)] = 1

                simInfNodes = copy.deepcopy(temp_sin)

            nodeP.append(-((Jaccard(r0, Rtheta) - 1) ** 2))

        nodePs.append(nodeP)

    pNodes = []
    for nodeP in nodePs:
        tp = [math.exp(i / 0.125 ** 2) for i in nodeP]
        pNodes.append(sum(tp) / (2 * K))

    detectedSource = infNodes[pNodes.index(max(pNodes))]
    return detectedSource

def main():
    GS = []
    GS.append(gn.gml2network('Roget', False))
    GS.append(gn.gml2network('Franch', False))
    #GS.append(gn.gml2network("Facebook", False))
    GS.append(nx.random_graphs.barabasi_albert_graph(200, 6))
    GS.append(nx.random_graphs.watts_strogatz_graph(200, 12, 0.3))

    for G in GS:

        for i in range(1, 10):
            initRatio = i / 10
            F1scores = [[], []]
            groundTruths = []
            detectedSources = [[], [], [], []]
            ts = [0, 0, 0, 0]

            curNum = 0
            expNum = 1000

            while curNum < expNum:

                nodes = list(G.nodes())
                N = len(nodes)
                params = [0.3, 0.2]
                source = [nodes[random.randint(0, len(G.nodes()) - 1)]]
                IG, runtime = ig.infectionGraph(G, source, 'SI', params, 100, N * 0.3, False)
                while True:
                    if len(IG.nodes) > N * 0.3:
                        break
                    else:
                        IG, runtime = ig.infectionGraph(G, source, 'SI', params, 100, N * 0.3, False)

                initNum = int(len(nodes) * initRatio)
                initIdx = random.sample(range(0, len(G.nodes()) - 1), initNum)

                try:
                    t0 = time.time()
                    detectedSource1, F1score1 = LLGC(G, IG, initIdx, 0.5)
                    t1 = time.time()
                    detectedSource2, F1score2 = GFHF(G, IG, initIdx, 0.5)
                    t2 = time.time()
                    detectedSource3 = MLLGC(G, IG, initIdx, 0.8)
                    t3 = time.time()
                    #detectedSource4 = MSME(G, IG, initIdx, 100, runtime)
                    #detectedSource4 = MGFHF(G, IG, initIdx, 0.5)
                    #t4 = time.time()
                except:
                    continue

                ts[0] += t1 - t0
                ts[1] += t2 - t1
                ts[2] += t3 - t2
                #ts[3] += t4 - t3

                F1scores[0].append(F1score1)
                F1scores[1].append(F1score2)
                groundTruths.append(source[0])
                detectedSources[0].append(detectedSource1)
                detectedSources[1].append(detectedSource2)
                detectedSources[2].append(detectedSource3)
                #detectedSources[3].append(detectedSource4)
                curNum += 1

            print(initRatio)
            print('————————————————')
            accuracy, avgErrorDistance = asde.singleSourceDetectEvaluate(G, groundTruths, detectedSources[0])
            print('准确率 ： %4.3f' % accuracy)
            print('平均错误距离 ： %4.3f' % avgErrorDistance)
            print('还原子图F1 score ： %4.3f' %(sum(F1scores[0]) / len(F1scores[0])))
            print('运行时间 ： %f' % (ts[1] / expNum))

            print('————————————————')
            accuracy, avgErrorDistance = asde.singleSourceDetectEvaluate(G, groundTruths, detectedSources[1])
            print('准确率 ： %4.3f' % accuracy)
            print('平均错误距离 ： %4.3f' % avgErrorDistance)
            print('还原子图F1 score ： %4.3f' % (sum(F1scores[1]) / len(F1scores[1])))
            print('运行时间 ： %f' % (ts[1] / expNum))


            print('————————————————')
            accuracy, avgErrorDistance = asde.singleSourceDetectEvaluate(G, groundTruths, detectedSources[2])
            print('准确率 ： %4.3f' % accuracy)
            print('平均错误距离 ： %4.3f' % avgErrorDistance)
            print('运行时间 ： %f' % (ts[2] / expNum))

            '''
            print('————————————————')
            accuracy, avgErrorDistance = asde.singleSourceDetectEvaluate(G, groundTruths, detectedSources[3])
            print('准确率 ： %4.3f' % accuracy)
            print('平均错误距离 ： %4.3f' % avgErrorDistance)
            print('运行时间 ： %f' % (ts[3] / expNum))
            '''

            print('————————————————')

if __name__ == "__main__":
    main()
