# Supplementary material for: Source identification of infectious diseases in networks via label ranking
Source: PLoS One. 2021 Jan 14;16(1):e0245344. doi: 10.1371/journal.pone.0245344 (PMC7808631; doi:10.1371/journal.pone.0245344)
Supplement: S1 File — (ZIP) [file pone.0245344.s002.zip › source code and data/code and data/graph2matrix.py]

import networkx as nx
import numpy as np
import copy


def graph2matrix(G, weighted=False):
    N = len(G.nodes())
    adjMatrix = np.zeros((N, N))

    nodes = list(G.nodes())
    edges = list(G.edges())

    for edge in edges:
        i = nodes.index(edge[0])
        j = nodes.index(edge[1])
        if not weighted:
            adjMatrix[i][j], adjMatrix[j][i] = 1, 1
        else:
            adjMatrix[i][j], adjMatrix[j][i] = G.get_edge_data(edge[0], edge[1])['weight'], G.get_edge_data(edge[0], edge[1])['weight']

    laplacianMatrix = copy.deepcopy(-adjMatrix)
    for i in range(0, N):
        if weighted:
            strength = 0
            for n in G.neighbors(nodes[i]):
                strength += G.get_edge_data(nodes[i], n)['weight']
            laplacianMatrix[i][i] = strength
        else:
            laplacianMatrix[i][i] = G.degree(nodes[i])

    return adjMatrix, laplacianMatrix
