# Supplementary material for: Source identification of infectious diseases in networks via label ranking
Source: PLoS One. 2021 Jan 14;16(1):e0245344. doi: 10.1371/journal.pone.0245344 (PMC7808631; doi:10.1371/journal.pone.0245344)
Supplement: S1 File — (ZIP) [file pone.0245344.s002.zip › source code and data/code and data/LablePropagation.py]

import networkx
import graph2matrix as g2m
import numpy as np

def LablePropagation(G, IG, alpha, iters):
    sources = []
    N = len(G.nodes())
    Y = np.zeros(N)
    nodes = list(G.nodes())
    infNodes = list(IG.nodes())
    for infNode in infNodes:
        i = nodes.index(infNode)
        Y[i] = 1
    Y = np.mat(Y)
    Y = Y.T
    W, LaplacianMatrix = g2m.graph2matrix(G, False)
    D = np.zeros((N, N))
    for i in range(0, N):
        D[i][i] = (sum(W[i])) ** (-0.5)
    S = np.dot(np.dot(D, W), D)
    G = Y
    for i in range(0, iters):
        G = alpha * S.dot(G) + (1 - alpha) * Y

    for infNode in infNodes:
        i = nodes.index(infNode)
        wi = W[i, :]
        flag = True
        for j in range(0, N):
            if wi[j] == 1 and G[j] > G[i]:
                flag = False
                break
        if flag:
            sources.append(nodes[i])
    return sources
