# Supplementary material for: Source identification of infectious diseases in networks via label ranking
Source: PLoS One. 2021 Jan 14;16(1):e0245344. doi: 10.1371/journal.pone.0245344 (PMC7808631; doi:10.1371/journal.pone.0245344)
Supplement: S1 File — (ZIP) [file pone.0245344.s002.zip › source code and data/code and data/MultipleSourcesDetectEvaluate.py]

def MultipleSourcesDetectEvaluate(G, groundTruths, detectSources):
    N = len(list(G.nodes()))
    TP = 0
    for s in detectSources:
        if s in groundTruths:
            TP = TP + 1
    FP = len(detectSources) - TP
    precision = TP / (TP + FP)
    FN = len(groundTruths) - TP
    recall = TP / (TP + FN)
    if precision + recall == 0:
        F1score = 0
    else:
        F1score = 2 * precision * recall / (precision + recall)
    return precision, recall, F1score
