# Supplementary material for: Source identification of infectious diseases in networks via label ranking
Source: PLoS One. 2021 Jan 14;16(1):e0245344. doi: 10.1371/journal.pone.0245344 (PMC7808631; doi:10.1371/journal.pone.0245344)
Supplement: S1 File — (ZIP) [file pone.0245344.s002.zip › source code and data/code and data/advancedUnbiasedBetweeness.py]

import numpy as np
import networkx as nx
from networkx.algorithms.community import greedy_modularity_communities


def advancedUnbiasedBetweeness(G, IG, basescore, step, r):
    infNodes = scoreBasedReversePropagation(G, IG, basescore, step)
    newIG = nx.Graph()
    newIG.add_nodes_from(infNodes)
    for edge in list(G.edges()):
        if edge[0] in infNodes and edge[1] in infNodes:
            newIG.add_edge(edge[0], edge[1])
    X = list(greedy_modularity_communities(newIG))
    sources = []
    for i in range(0, len(X)):
        smallIG = nx.Graph()
        smallIG.add_nodes_from(X[i])
        for edge in list(G.edges()):
            if edge[0] in X[i] and edge[1] in X[i]:
                smallIG.add_edge(edge[0], edge[1])
        source = unbiasedBetweeness(smallIG, r)
        sources.append(source)

    return sources


def scoreBasedReversePropagation(G, IG, basescore, step):
    infNodes = list(IG.nodes())
    allNodes = list(G.nodes())
    N = len(allNodes)
    C = {}
    score = {}

    sigma = infNodes
    result = infNodes

    for node in allNodes:
        if node in infNodes:
            C[node] = 1
            score[node] = 1
        else:
            C[node] = 0
            score[node] = 0
    for t in range(0, step):
        for x in sigma:
            for i in nx.all_neighbors(G, x):
                if C[i] == 0:
                    score[i] = 0
                    for neighbour in nx.all_neighbors(G, i):
                        score[i] += score[neighbour]
                    sigma.append(i)
                    C[i] = 1

    for node in allNodes:
        if score[node] > basescore and node not in infNodes:
            result.append(node)

    return result


def unbiasedBetweeness(IG, r):
    betweenness = nx.betweenness_centrality(IG)
    unbiasedBetweeness = {}
    for node in betweenness:
        unbiasedBetweeness[node] = betweenness[node] / ((IG.degree(node)) ** r)

    source = max(unbiasedBetweeness, key=unbiasedBetweeness.get)

    return source
