# Supplementary material for: Source identification of infectious diseases in networks via label ranking
Source: PLoS One. 2021 Jan 14;16(1):e0245344. doi: 10.1371/journal.pone.0245344 (PMC7808631; doi:10.1371/journal.pone.0245344)
Supplement: S1 File — (ZIP) [file pone.0245344.s002.zip › source code and data/code and data/softMarginMonteCarlo.py]

import networkx as nx
import random
import copy
import numpy as np
import math
import time


def Jaccard(a1, a2):
    x = np.dot(a1, a2)
    y = np.dot(np.ones(len(a1)) - a1, np.ones(len(a2)) - a2)
    return x / (len(a1) - y)


def softMarginMonteCarlo(G, IG, N, T, faiB, model, params, weighted):

    aset = []
    for i in range(1, 6):
        aset.append(0.5 ** i)

    allNodes = list(G.nodes())
    infNodes = list(IG.nodes())
    r0 = np.zeros(len(allNodes))
    for infNode in infNodes:
        r0[allNodes.index(infNode)] = 1

    edges = copy.deepcopy(G.edges())
    totalDuration = 0
    for edge in edges:
        totalDuration = totalDuration + G.get_edge_data(edge[0], edge[1])['weight']
    averageDuration = totalDuration / (len(edges))

    if model == 'SI':
        lamda = params[0]
        tempPNodes = []
        tempP2Nodes = []
        for node in infNodes:
            simInfNodes = []
            Rtheta = np.zeros(len(allNodes))
            potentialSource = node
            simInfNodes.append(potentialSource)
            tempPNode = []
            tempP2Node = []
            for i in range(0, 2 * N):
                breakFlag = False
                errors = 0
                for t in range(0, T):
                    temp_sin = copy.deepcopy(simInfNodes)
                    for infNode in simInfNodes:
                        for infNB in nx.all_neighbors(G, infNode):
                            rn = random.random()
                            duration = G.get_edge_data(infNode, infNB)['weight']
                            if ((not weighted) and (rn < lamda and infNB not in simInfNodes)) or \
                                    ((weighted) and (rn < (lamda * duration / averageDuration) and infNB not in simInfNodes)):
                                if infNB not in infNodes:
                                    errors += 1
                                if errors > (len(allNodes)) * (1 - faiB):
                                    breakFlag = True
                                    break

                                temp_sin.append(infNB)
                                Rtheta[allNodes.index(infNB)] = 1

                        if breakFlag:
                            break
                    if breakFlag:
                        break

                    simInfNodes = copy.deepcopy(temp_sin)

                if not breakFlag:
                    if i < N:
                        tempPNode.append(-((Jaccard(r0, Rtheta) - 1) ** 2))
                        tempP2Node.append(-((Jaccard(r0, Rtheta) - 1) ** 2))
                    else:
                        tempP2Node.append(-((Jaccard(r0, Rtheta) - 1) ** 2))
                else:
                    if i < N:
                        tempPNode.append(0)
                        tempP2Node.append(0)
                    else:
                        tempP2Node.append(0)

            tempPNodes.append(tempPNode)
            tempP2Nodes.append(tempP2Node)

        source = allNodes[0]
        for a in aset:
            pNodes = []
            for P2Nnode in tempP2Nodes:
                tp2 = [math.exp(i / a**2) for i in P2Nnode]
                pNodes.append(sum(tp2) / (2 * N))
            psource2N = max(pNodes)
            source_new = infNodes[pNodes.index(max(pNodes))]

            PNnode = tempPNodes[infNodes.index(source_new)]
            tp1 = [math.exp(i / a**2) for i in PNnode]
            psourceN = sum(tp1) / N

            if abs(psourceN - psource2N) > 0.05:
                print(a)
                break

            source = source_new

    return source

'''
def softMarginMonteCarlo(G, IG, N, T, faiB, a, model, params):
    t1 = time.time()

    allNodes = list(G.nodes())
    infNodes = list(IG.nodes())
    r0 = np.zeros(len(allNodes))
    for infNode in infNodes:
        r0[allNodes.index(infNode)] = 1

    pNodes = []
    if model == 'SI':
        lamda = params[0]
        for node in infNodes:
            simInfNodes = []
            Rtheta = np.zeros(len(allNodes))
            potentialSource = node
            simInfNodes.append(potentialSource)
            pNode = 0
            for i in range(0, N):
                breakFlag = False
                errors = 0
                for t in range(0, T):
                    temp_sin = copy.deepcopy(simInfNodes)
                    for infNode in simInfNodes:
                        for infNB in nx.all_neighbors(G, infNode):
                            rn = random.random()
                            if rn < lamda and infNB not in simInfNodes:
                                if infNB not in infNodes:
                                    errors += 1
                                if errors > (len(allNodes)) * (1 - faiB):
                                    breakFlag = True
                                    break

                                temp_sin.append(infNB)
                                Rtheta[allNodes.index(infNB)] = 1

                        if breakFlag:
                            break
                    if breakFlag:
                        break

                    simInfNodes = copy.deepcopy(temp_sin)

                if not breakFlag:
                    pNode += math.exp( -((Jaccard(r0, Rtheta) - 1) ** 2) / (a ** 2))

            pNode = pNode / N
            pNodes.append(pNode)

    source = infNodes[pNodes.index(max(pNodes))]
    t2 = time.time()
    print(t2 - t1)

    return source
'''
